# Supplementary material for: Constructing an S-Scheme NiO/SrTiO3 Heterojunction for Highly Enhanced Visible-Light Photocatalytic Removal of Methylene Blue
Source: Materials (Basel). 2026 Feb 25;19(5):845. doi: 10.3390/ma19050845 (PMC12986170; doi:10.3390/ma19050845)
Supplement: Supplementary file 1 [file materials-19-00845-s001.zip]

Archive with 1 entries (1 files):
- materials-4154520-supplementary.pdf
